# Supplementary material for: Substance-P Inhibits Cardiac Microvascular Endothelial Dysfunction Caused by High Glucose-Induced Oxidative Stress
Source: Antioxidants (Basel). 2021 Jul 5;10(7):1084. doi: 10.3390/antiox10071084 (PMC8301094; doi:10.3390/antiox10071084)
Supplement: Supplementary file 1 [file antioxidants-10-01084-s001.zip]

Archive with 1 entries (1 files):
- antioxidants-1278194-supplementary.pdf
